# Supplementary material for: Fine-Tuned Expression of Evolutionarily Conserved Signaling Molecules in the Ciona Notochord
Source: Int J Mol Sci. 2024 Dec 20;25(24):13631. doi: 10.3390/ijms252413631 (PMC11728170; doi:10.3390/ijms252413631)
Supplement: Supplementary file 1 [file ijms-25-13631-s001.zip]

Archive with 3 entries (2 files):
- Supplementary Files compressed/
- Supplementary Files compressed/Table S1 Negron-Pineiro et al-LATEST.pdf
- Supplementary Files compressed/Table S2 Negron-Pineiro et al-FORMATTED-FINAL copy.pdf
